# Supplementary material for: Diagnostic and Prognostic Value of Donor-Derived Cell-Free DNA in Acute Rejection After Kidney Transplantation: A Narrative Review
Source: Diagnostics (Basel). 2026 Feb 26;16(5):668. doi: 10.3390/diagnostics16050668 (PMC12984478; doi:10.3390/diagnostics16050668)
Supplement: Supplementary file 1 [file diagnostics-16-00668-s001.zip]

Archive with 1 entries (1 files):
- diagnostics-4098189-supplementary.pdf
